# Supplementary material for: Assessment of sealing efficacy, radiopacity, and surface topography of a bioinspired polymer for perforation repair
Source: PeerJ. 2024 Apr 29;12:e17237. doi: 10.7717/peerj.17237 (PMC11064857; doi:10.7717/peerj.17237)
Supplement: Supplemental Information 3 [file peerj-12-17237-s003.zip]

Archive with 18 entries (17 files):
- FESEM data/PDA mix/
- FESEM data/PDA mix/133.tif
- FESEM data/PDA mix/134.tif
- FESEM data/PDA mix/135.tif
- FESEM data/PDA mix/136.tif
- FESEM data/PDA mix/137.tif
- FESEM data/PDA mix/138.tif
- FESEM data/PDA mix/139.tif
- FESEM data/PDA mix/140.tif
- FESEM data/PDA mix/141.tif
- FESEM data/PDA mix/142.tif
- FESEM data/PDA mix/143.tif
- FESEM data/PDA mix/144.tif
- FESEM data/PDA mix/145.tif
- FESEM data/PDA mix/146.tif
- FESEM data/PDA mix/147.tif
- FESEM data/PDA mix/148.tif
- FESEM data/PDA mix/149.tif
