# Supplementary material for: Assessment of sealing efficacy, radiopacity, and surface topography of a bioinspired polymer for perforation repair
Source: PeerJ. 2024 Apr 29;12:e17237. doi: 10.7717/peerj.17237 (PMC11064857; doi:10.7717/peerj.17237)
Supplement: Supplemental Information 4 [file peerj-12-17237-s004.zip]

Archive with 45 entries (42 files):
- AFM data/1/
- AFM data/1/1
- AFM data/1/1.bmp
- AFM data/1/17400001.nid
- AFM data/1/17400001.tiff
- AFM data/1/2
- AFM data/1/2.bmp
- AFM data/1/3
- AFM data/1/3.bmp
- AFM data/1/3d.bmp
- AFM data/1/3d1.bmp
- AFM data/1/3d2.bmp
- AFM data/1/4
- AFM data/1/4.bmp
- AFM data/1/5
- AFM data/1/5.bmp
- AFM data/1/profiles.tiff
- AFM data/2/
- AFM data/2/1
- AFM data/2/1.bmp
- AFM data/2/17400002.nid
- AFM data/2/17400002.tiff
- AFM data/2/2
- AFM data/2/2.bmp
- AFM data/2/3d.bmp
- AFM data/2/3d1.bmp
- AFM data/2/3d2.bmp
- AFM data/2/profiles.tiff
- AFM data/3/
- AFM data/3/1
- AFM data/3/1.bmp
- AFM data/3/17400003.nid
- AFM data/3/17400003.tiff
- AFM data/3/2
- AFM data/3/2.bmp
- AFM data/3/3
- AFM data/3/3.bmp
- AFM data/3/3d.bmp
- AFM data/3/3d1.bmp
- AFM data/3/3d2.bmp
- AFM data/3/4
- AFM data/3/4.bmp
- AFM data/3/5
- AFM data/3/5.bmp
- AFM data/3/profiles.tiff
