# Supplementary material for: Assessment of sealing efficacy, radiopacity, and surface topography of a bioinspired polymer for perforation repair
Source: PeerJ. 2024 Apr 29;12:e17237. doi: 10.7717/peerj.17237 (PMC11064857; doi:10.7717/peerj.17237)
Supplement: Supplemental Information 4 [file peerj-12-17237-s004.zip › AFM data/1/1]

Profile 1             
x       y           
[m]     [m]         
0  -1.2819205e-009            
9.0130721e-009  -1.3260629e-009            
1.8026144e-008  -1.4446437e-009            
2.7039216e-008  -1.3988354e-009            
3.6052288e-008  -1.2880811e-009            
4.5065361e-008  -1.2603648e-009            
5.4078433e-008  -1.2895721e-009            
6.3091505e-008  -1.2642727e-009            
7.2104577e-008  -1.2640883e-009            
8.1117649e-008  -1.2661532e-009            
9.0130721e-008  -1.3373154e-009            
9.9143793e-008  -1.3592089e-009            
1.0815687e-007  -1.2795749e-009            
1.1716994e-007  -1.218366e-009            
1.2618301e-007  -1.2337127e-009            
1.3519608e-007  -1.2146651e-009            
1.4420915e-007  -1.1085142e-009            
1.5322223e-007  -9.0610145e-010            
1.622353e-007  -5.5638669e-010            
1.7124837e-007  -1.6743447e-010            
1.8026144e-007  2.0240047e-010            
1.8927451e-007  5.6108348e-010            
1.9828759e-007  9.3614473e-010            
2.0730066e-007  1.2738454e-009            
2.1631373e-007  1.5209488e-009            
2.253268e-007  1.6728173e-009            
2.3433987e-007  1.773949e-009            
2.4335295e-007  1.8963215e-009            
2.5236602e-007  2.0149791e-009            
2.6137909e-007  2.0289797e-009            
2.7039216e-007  1.9544524e-009            
2.7940524e-007  1.8687303e-009            
2.8841831e-007  1.8744648e-009            
2.9743138e-007  1.9095803e-009            
3.0644445e-007  1.852972e-009            
3.1545752e-007  1.7633376e-009            
3.244706e-007  1.6913791e-009            
3.3348367e-007  1.6922244e-009            
3.4249674e-007  1.7453745e-009            
3.5150981e-007  1.7674388e-009            
3.6052288e-007  1.7401699e-009            
3.6953596e-007  1.7166701e-009            
3.7854903e-007  1.6934649e-009            
3.875621e-007  1.6759835e-009            
3.9657517e-007  1.5869941e-009            
4.0558824e-007  1.4728132e-009            
4.1460132e-007  1.34023e-009            
4.2361439e-007  1.1272751e-009            
4.3262746e-007  8.2295568e-010            
4.4164053e-007  4.4716497e-010            
4.5065361e-007  -3.0919417e-011            
4.5966668e-007  -5.3387912e-010            
4.6867975e-007  -9.1734641e-010            
4.7769282e-007  -1.0714945e-009            
4.8670589e-007  -9.9772095e-010            
4.9571897e-007  -1.00471e-009            
5.0473204e-007  -9.5719729e-010            
5.1374511e-007  -9.5196003e-010            
5.2275818e-007  -9.7530252e-010            
5.3177125e-007  -9.8512884e-010            
5.4078433e-007  -1.007587e-009            
5.497974e-007  -1.0658394e-009            
5.5881047e-007  -1.1149163e-009            
5.6782354e-007  -1.1010666e-009            
5.7683661e-007  -1.0456043e-009            
5.8584969e-007  -9.508717e-010            
5.9486276e-007  -9.2685748e-010            
6.0387583e-007  -9.2424435e-010            
6.128889e-007  -8.9747605e-010            
6.2190198e-007  -9.0190805e-010            
6.3091505e-007  -9.1777788e-010            
6.3992812e-007  -9.242856e-010            
6.4894119e-007  -9.4871847e-010            
6.5795426e-007  -1.0070583e-009            
