# Supplementary material for: Assessment of sealing efficacy, radiopacity, and surface topography of a bioinspired polymer for perforation repair
Source: PeerJ. 2024 Apr 29;12:e17237. doi: 10.7717/peerj.17237 (PMC11064857; doi:10.7717/peerj.17237)
Supplement: Supplemental Information 4 [file peerj-12-17237-s004.zip › AFM data/1/2]

Profile 2             
x       y           
[m]     [m]         
0  -1.2781649e-009            
9.0122266e-009  -1.3340252e-009            
1.8024453e-008  -1.3552539e-009            
2.703668e-008  -1.3365572e-009            
3.6048906e-008  -1.2697461e-009            
4.5061133e-008  -1.246413e-009            
5.4073359e-008  -1.267506e-009            
6.3085586e-008  -1.2939987e-009            
7.2097813e-008  -1.3223509e-009            
8.1110039e-008  -1.2811551e-009            
9.0122266e-008  -1.2952935e-009            
9.9134492e-008  -1.2937036e-009            
1.0814672e-007  -1.2737173e-009            
1.1715895e-007  -1.2744185e-009            
1.2617117e-007  -1.2776523e-009            
1.351834e-007  -1.2952935e-009            
1.4419563e-007  -1.3738923e-009            
1.5320785e-007  -1.3349565e-009            
1.6222008e-007  -1.1374461e-009            
1.712323e-007  -7.2453775e-010            
1.8024453e-007  -1.8784568e-010            
1.8925676e-007  3.2384228e-010            
1.9826898e-007  7.6751056e-010            
2.0728121e-007  1.1537031e-009            
2.1629344e-007  1.4350801e-009            
2.2530566e-007  1.6414655e-009            
2.3431789e-007  1.7755525e-009            
2.4333012e-007  1.8475819e-009            
2.5234234e-007  1.8059083e-009            
2.6135457e-007  1.701032e-009            
2.703668e-007  1.7086103e-009            
2.7937902e-007  1.8164455e-009            
2.8839125e-007  1.9258836e-009            
2.9740348e-007  1.9672354e-009            
3.064157e-007  1.9173863e-009            
3.1542793e-007  1.9160808e-009            
3.2444016e-007  1.9706323e-009            
3.3345238e-007  2.0275124e-009            
3.4246461e-007  2.0464803e-009            
3.5147684e-007  2.0636515e-009            
3.6048906e-007  2.0439635e-009            
3.6950129e-007  1.9974268e-009            
3.7851352e-007  1.9313836e-009            
3.8752574e-007  1.8064142e-009            
3.9653797e-007  1.6598421e-009            
4.055502e-007  1.5962638e-009            
4.1456242e-007  1.5588093e-009            
4.2357465e-007  1.4961908e-009            
4.3258688e-007  1.3036854e-009            
4.415991e-007  1.0275216e-009            
4.5061133e-007  6.2593329e-010            
4.5962355e-007  1.5217125e-010            
4.6863578e-007  -3.3168707e-010            
4.7764801e-007  -7.3049401e-010            
4.8666023e-007  -9.280283e-010            
4.9567246e-007  -1.0208391e-009            
5.0468469e-007  -1.0130833e-009            
5.1369691e-007  -1.0017959e-009            
5.2270914e-007  -1.0520328e-009            
5.3172137e-007  -1.0231634e-009            
5.4073359e-007  -9.811238e-010            
5.4974582e-007  -9.9266225e-010            
5.5875805e-007  -9.7322726e-010            
5.6777027e-007  -9.2734726e-010            
5.767825e-007  -9.1576736e-010            
5.8579473e-007  -9.9631262e-010            
5.9480695e-007  -1.0390944e-009            
6.0381918e-007  -1.0147767e-009            
6.1283141e-007  -9.7620468e-010            
6.2184363e-007  -9.1752373e-010            
6.3085586e-007  -8.9922261e-010            
6.3986809e-007  -9.5365929e-010            
6.4888031e-007  -9.3547322e-010            
6.5789254e-007  -9.3132992e-010            
6.6690477e-007  -1.0097798e-009            
6.7591699e-007  -1.0377632e-009            
6.8492922e-007  -9.5487995e-010            
