# Supplementary material for: Assessment of sealing efficacy, radiopacity, and surface topography of a bioinspired polymer for perforation repair
Source: PeerJ. 2024 Apr 29;12:e17237. doi: 10.7717/peerj.17237 (PMC11064857; doi:10.7717/peerj.17237)
Supplement: Supplemental Information 4 [file peerj-12-17237-s004.zip › AFM data/1/3]

Profile 3             
x       y           
[m]     [m]         
0  -1.1411275e-009            
9.013173e-009  -1.1834718e-009            
1.8026346e-008  -1.1243229e-009            
2.7039519e-008  -1.1673263e-009            
3.6052692e-008  -1.1873401e-009            
4.5065865e-008  -1.2002171e-009            
5.4079038e-008  -1.1779447e-009            
6.3092211e-008  -1.2037471e-009            
7.2105384e-008  -1.2681451e-009            
8.1118557e-008  -1.2989087e-009            
9.013173e-008  -1.2294534e-009            
9.9144903e-008  -1.1868615e-009            
1.0815808e-007  -1.2509909e-009            
1.1717125e-007  -1.2345214e-009            
1.2618442e-007  -1.2659485e-009            
1.3519759e-007  -1.3472657e-009            
1.4421077e-007  -1.3097677e-009            
1.5322394e-007  -1.19584e-009            
1.6223711e-007  -9.1736403e-010            
1.7125029e-007  -4.7320012e-010            
1.8026346e-007  -1.6332272e-011            
1.8927663e-007  4.5474896e-010            
1.9828981e-007  8.9310431e-010            
2.0730298e-007  1.3285595e-009            
2.1631615e-007  1.5435411e-009            
2.2532932e-007  1.606035e-009            
2.343425e-007  1.7434083e-009            
2.4335567e-007  1.8666083e-009            
2.5236884e-007  1.8386734e-009            
2.6138202e-007  1.7726532e-009            
2.7039519e-007  1.8152653e-009            
2.7940836e-007  1.7769647e-009            
2.8842154e-007  1.784307e-009            
2.9743471e-007  1.8252118e-009            
3.0644788e-007  1.7427173e-009            
3.1546105e-007  1.6447172e-009            
3.2447423e-007  1.7719806e-009            
3.334874e-007  2.0145218e-009            
3.4250057e-007  2.154321e-009            
3.5151375e-007  2.2838188e-009            
3.6052692e-007  2.2422087e-009            
3.6954009e-007  1.9986591e-009            
3.7855327e-007  1.8817379e-009            
3.8756644e-007  1.8009952e-009            
3.9657961e-007  1.6874812e-009            
4.0559278e-007  1.5525103e-009            
4.1460596e-007  1.3518222e-009            
4.2361913e-007  1.1307309e-009            
4.326323e-007  8.7178195e-010            
4.4164548e-007  5.0643741e-010            
4.5065865e-007  8.2573517e-011            
4.5967182e-007  -4.2306598e-010            
4.6868499e-007  -7.8490059e-010            
4.7769817e-007  -1.0135701e-009            
4.8671134e-007  -1.1674854e-009            
4.9572451e-007  -1.3157793e-009            
5.0473769e-007  -1.3677786e-009            
5.1375086e-007  -1.3699211e-009            
5.2276403e-007  -1.4594374e-009            
5.3177721e-007  -1.4364261e-009            
5.4079038e-007  -1.3003132e-009            
5.4980355e-007  -1.3041123e-009            
5.5881672e-007  -1.3648686e-009            
5.678299e-007  -1.2993039e-009            
5.7684307e-007  -1.287802e-009            
5.8585624e-007  -1.3512091e-009            
5.9486942e-007  -1.3587289e-009            
6.0388259e-007  -1.3499983e-009            
6.1289576e-007  -1.331905e-009            
6.2190894e-007  -1.301393e-009            
