# Supplementary material for: Assessment of sealing efficacy, radiopacity, and surface topography of a bioinspired polymer for perforation repair
Source: PeerJ. 2024 Apr 29;12:e17237. doi: 10.7717/peerj.17237 (PMC11064857; doi:10.7717/peerj.17237)
Supplement: Supplemental Information 4 [file peerj-12-17237-s004.zip › AFM data/1/4]

Profile 4             
x       y           
[m]     [m]         
0  -9.3992851e-010            
9.0122266e-009  -8.83418e-010            
1.8024453e-008  -8.555609e-010            
2.703668e-008  -8.2591928e-010            
3.6048906e-008  -8.167833e-010            
4.5061133e-008  -8.5061177e-010            
5.4073359e-008  -8.3099318e-010            
6.3085586e-008  -8.1979862e-010            
7.2097813e-008  -8.0255241e-010            
8.1110039e-008  -5.1211487e-010            
9.0122266e-008  -1.129968e-010            
9.9134492e-008  3.0715558e-010            
1.0814672e-007  7.4650845e-010            
1.1715895e-007  1.176262e-009            
1.2617117e-007  1.5461959e-009            
1.351834e-007  1.7133731e-009            
1.4419563e-007  1.728071e-009            
1.5320785e-007  1.7448226e-009            
1.6222008e-007  1.7608333e-009            
1.712323e-007  1.6849187e-009            
1.8024453e-007  1.4801401e-009            
1.8925676e-007  1.2037417e-009            
1.9826898e-007  8.6010613e-010            
2.0728121e-007  2.6671578e-010            
2.1629344e-007  -3.769147e-010            
2.2530566e-007  -6.4815068e-010            
2.3431789e-007  -6.8226246e-010            
2.4333012e-007  -6.7112633e-010            
2.5234234e-007  -6.3500916e-010            
2.6135457e-007  -6.0146474e-010            
2.703668e-007  -5.9057394e-010            
2.7937902e-007  -5.9214436e-010            
2.8839125e-007  -5.7791497e-010            
2.9740348e-007  -6.1853134e-010            
3.064157e-007  -6.2651363e-010            
3.1542793e-007  -6.6698288e-010            
3.2444016e-007  -6.8057744e-010            
