# Supplementary material for: Assessment of sealing efficacy, radiopacity, and surface topography of a bioinspired polymer for perforation repair
Source: PeerJ. 2024 Apr 29;12:e17237. doi: 10.7717/peerj.17237 (PMC11064857; doi:10.7717/peerj.17237)
Supplement: Supplemental Information 4 [file peerj-12-17237-s004.zip › AFM data/1/5]

Profile 5             
x       y           
[m]     [m]         
0  -2.741087e-010            
9.0122266e-009  -2.9484098e-010            
1.8024453e-008  -3.6182541e-010            
2.703668e-008  -3.9988711e-010            
3.6048906e-008  -3.8553113e-010            
4.5061133e-008  -4.0493978e-010            
5.4073359e-008  -3.9812663e-010            
6.3085586e-008  -3.5272156e-010            
7.2097813e-008  -2.5763728e-010            
8.1110039e-008  2.9453753e-011            
9.0122266e-008  3.6252203e-010            
9.9134492e-008  6.9970778e-010            
1.0814672e-007  9.9635104e-010            
1.1715895e-007  1.2268539e-009            
1.2617117e-007  1.2388691e-009            
1.351834e-007  1.070292e-009            
1.4419563e-007  6.6282555e-010            
1.5320785e-007  1.4607033e-010            
1.6222008e-007  -2.2863578e-010            
1.712323e-007  -3.4974931e-010            
1.8024453e-007  -3.8548012e-010            
1.8925676e-007  -4.2761417e-010            
1.9826898e-007  -4.1007557e-010            
2.0728121e-007  -3.6728077e-010            
2.1629344e-007  -3.7668509e-010            
2.2530566e-007  -3.872338e-010            
2.3431789e-007  -3.7057239e-010            
