# Supplementary material for: Assessment of sealing efficacy, radiopacity, and surface topography of a bioinspired polymer for perforation repair
Source: PeerJ. 2024 Apr 29;12:e17237. doi: 10.7717/peerj.17237 (PMC11064857; doi:10.7717/peerj.17237)
Supplement: Supplemental Information 4 [file peerj-12-17237-s004.zip › AFM data/2/1]

Profile 1             
x       y           
[m]     [m]         
0  -1.6491287e-009            
2.6406369e-009  -1.7707177e-009            
5.2812738e-009  -1.8379998e-009            
7.9219108e-009  -1.7978841e-009            
1.0562548e-008  -1.718658e-009            
1.3203185e-008  -1.6935357e-009            
1.5843822e-008  -1.7758126e-009            
1.8484458e-008  -1.8787746e-009            
2.1125095e-008  -1.895478e-009            
2.3765732e-008  -1.8379452e-009            
2.6406369e-008  -1.792057e-009            
2.9047006e-008  -1.7993704e-009            
3.1687643e-008  -1.8317391e-009            
3.432828e-008  -1.829051e-009            
3.6968917e-008  -1.7766668e-009            
3.9609554e-008  -1.7113563e-009            
4.2250191e-008  -1.691777e-009            
4.4890828e-008  -1.7381516e-009            
4.7531465e-008  -1.7713133e-009            
5.0172102e-008  -1.7437057e-009            
5.2812738e-008  -1.6766694e-009            
5.5453375e-008  -1.6735571e-009            
5.8094012e-008  -1.7541104e-009            
6.0734649e-008  -1.8033365e-009            
6.3375286e-008  -1.7964823e-009            
6.6015923e-008  -1.7638173e-009            
6.865656e-008  -1.7640637e-009            
7.1297197e-008  -1.8265285e-009            
7.3937834e-008  -1.8788284e-009            
7.6578471e-008  -1.8086106e-009            
7.9219108e-008  -1.6128647e-009            
8.1859745e-008  -1.4307434e-009            
8.4500382e-008  -1.3295586e-009            
8.7141018e-008  -1.2465558e-009            
8.9781655e-008  -1.0852224e-009            
9.2422292e-008  -8.6711228e-010            
9.5062929e-008  -6.9935756e-010            
9.7703566e-008  -6.0664891e-010            
1.003442e-007  -5.4212699e-010            
1.0298484e-007  -4.4379807e-010            
1.0562548e-007  -2.8546236e-010            
1.0826611e-007  -9.9331349e-011            
1.1090675e-007  2.368676e-011            
1.1354739e-007  7.2823229e-011            
1.1618802e-007  1.1968524e-010            
1.1882866e-007  2.3701658e-010            
1.214693e-007  4.1582429e-010            
1.2410994e-007  5.674914e-010            
1.2675057e-007  6.4516322e-010            
1.2939121e-007  6.9322013e-010            
1.3203185e-007  7.840892e-010            
1.3467248e-007  9.3482021e-010            
1.3731312e-007  1.0871296e-009            
1.3995376e-007  1.1356091e-009            
1.4259439e-007  1.0980929e-009            
1.4523503e-007  1.105366e-009            
1.4787567e-007  1.2195837e-009            
1.505163e-007  1.3781105e-009            
1.5315694e-007  1.4420668e-009            
1.5579758e-007  1.4232263e-009            
1.5843822e-007  1.38959e-009            
1.6107885e-007  1.4043985e-009            
1.6371949e-007  1.4837378e-009            
1.6636013e-007  1.5478457e-009            
1.6900076e-007  1.5375531e-009            
1.716414e-007  1.5122554e-009            
1.7428204e-007  1.5808971e-009            
1.7692267e-007  1.7112824e-009            
1.7956331e-007  1.8098892e-009            
1.8220395e-007  1.8213085e-009            
1.8484458e-007  1.7976918e-009            
1.8748522e-007  1.7994998e-009            
1.9012586e-007  1.8484716e-009            
1.927665e-007  1.8939387e-009            
1.9540713e-007  1.8678571e-009            
1.9804777e-007  1.7664693e-009            
2.0068841e-007  1.6892755e-009            
2.0332904e-007  1.7029448e-009            
2.0596968e-007  1.7722971e-009            
2.0861032e-007  1.7861691e-009            
2.1125095e-007  1.6904473e-009            
2.1389159e-007  1.5993351e-009            
2.1653223e-007  1.6110858e-009            
2.1917286e-007  1.6513584e-009            
2.218135e-007  1.621347e-009            
2.2445414e-007  1.5081881e-009            
2.2709478e-007  1.4057431e-009            
2.2973541e-007  1.4068697e-009            
2.3237605e-007  1.4740323e-009            
2.3501669e-007  1.4774261e-009            
2.3765732e-007  1.3959087e-009            
2.4029796e-007  1.3137208e-009            
2.429386e-007  1.3043653e-009            
2.4557923e-007  1.3597616e-009            
2.4821987e-007  1.4020034e-009            
2.5086051e-007  1.3841256e-009            
2.5350114e-007  1.348079e-009            
2.5614178e-007  1.3425961e-009            
2.5878242e-007  1.395719e-009            
2.6142306e-007  1.4866394e-009            
2.6406369e-007  1.5278154e-009            
2.6670433e-007  1.4513183e-009            
2.6934497e-007  1.39659e-009            
2.719856e-007  1.4630171e-009            
2.7462624e-007  1.5717639e-009            
2.7726688e-007  1.6005095e-009            
2.7990751e-007  1.542904e-009            
2.8254815e-007  1.5126874e-009            
2.8518879e-007  1.5317215e-009            
2.8782942e-007  1.5625011e-009            
2.9047006e-007  1.5921035e-009            
2.931107e-007  1.5724547e-009            
2.9575134e-007  1.4889119e-009            
2.9839197e-007  1.4280903e-009            
3.0103261e-007  1.470098e-009            
3.0367325e-007  1.4926473e-009            
3.0631388e-007  1.4005197e-009            
3.0895452e-007  1.2783716e-009            
3.1159516e-007  1.202028e-009            
3.1423579e-007  1.1780416e-009            
3.1687643e-007  1.1697435e-009            
3.1951707e-007  1.1365129e-009            
3.221577e-007  1.0646337e-009            
3.2479834e-007  9.8655753e-010            
3.2743898e-007  9.7704255e-010            
3.3007962e-007  1.028888e-009            
3.3272025e-007  1.0507931e-009            
3.3536089e-007  9.6291879e-010            
3.3800153e-007  8.9395496e-010            
3.4064216e-007  9.0202796e-010            
3.432828e-007  9.0821098e-010            
3.4592344e-007  8.6078094e-010            
3.4856407e-007  7.8291062e-010            
3.5120471e-007  6.8860987e-010            
3.5384535e-007  6.1461856e-010            
3.5648598e-007  5.6396693e-010            
3.5912662e-007  5.0752633e-010            
3.6176726e-007  4.0800197e-010            
3.644079e-007  2.6298561e-010            
3.6704853e-007  1.3697597e-010            
3.6968917e-007  4.5633157e-011            
3.7232981e-007  -6.6992301e-011            
3.7497044e-007  -1.9853512e-010            
3.7761108e-007  -3.3673666e-010            
3.8025172e-007  -4.8561516e-010            
3.8289235e-007  -6.284751e-010            
3.8553299e-007  -7.0745405e-010            
3.8817363e-007  -8.2445247e-010            
3.9081426e-007  -1.0384896e-009            
3.934549e-007  -1.229297e-009            
3.9609554e-007  -1.3133043e-009            
3.9873618e-007  -1.3256116e-009            
4.0137681e-007  -1.358019e-009            
4.0401745e-007  -1.3964269e-009            
4.0665809e-007  -1.4240912e-009            
4.0929872e-007  -1.3956233e-009            
4.1193936e-007  -1.304128e-009            
4.1458e-007  -1.2318208e-009            
4.1722063e-007  -1.2808747e-009            
4.1986127e-007  -1.4027328e-009            
4.2250191e-007  -1.4507947e-009            
4.2514254e-007  -1.4093695e-009            
4.2778318e-007  -1.3723362e-009            
4.3042382e-007  -1.3578412e-009            
4.3306446e-007  -1.3973484e-009            
4.3570509e-007  -1.4550486e-009            
4.3834573e-007  -1.4720229e-009            
4.4098637e-007  -1.4273751e-009            
4.43627e-007  -1.394241e-009            
4.4626764e-007  -1.4062396e-009            
4.4890828e-007  -1.3991356e-009            
4.5154891e-007  -1.3387186e-009            
4.5418955e-007  -1.2943564e-009            
4.5683019e-007  -1.3158546e-009            
4.5947082e-007  -1.3660519e-009            
4.6211146e-007  -1.4044336e-009            
4.647521e-007  -1.4131812e-009            
4.6739274e-007  -1.3703493e-009            
4.7003337e-007  -1.3102999e-009            
4.7267401e-007  -1.3231819e-009            
4.7531465e-007  -1.4005642e-009            
4.7795528e-007  -1.4375295e-009            
4.8059592e-007  -1.4045834e-009            
4.8323656e-007  -1.3803612e-009            
4.8587719e-007  -1.4024352e-009            
4.8851783e-007  -1.4101807e-009            
4.9115847e-007  -1.3718701e-009            
4.937991e-007  -1.3026806e-009            
4.9643974e-007  -1.2295441e-009            
