# Supplementary material for: Assessment of sealing efficacy, radiopacity, and surface topography of a bioinspired polymer for perforation repair
Source: PeerJ. 2024 Apr 29;12:e17237. doi: 10.7717/peerj.17237 (PMC11064857; doi:10.7717/peerj.17237)
Supplement: Supplemental Information 4 [file peerj-12-17237-s004.zip › AFM data/2/2]

Profile 2             
x       y           
[m]     [m]         
0  -6.4952877e-010            
2.6421111e-009  -6.4044693e-010            
5.2842221e-009  -6.4017153e-010            
7.9263332e-009  -6.6071553e-010            
1.0568444e-008  -6.7770276e-010            
1.3210555e-008  -6.6359945e-010            
1.5852666e-008  -6.3570888e-010            
1.8494777e-008  -6.3564364e-010            
2.1136889e-008  -6.6577826e-010            
2.3779e-008  -6.9697282e-010            
2.6421111e-008  -6.7888381e-010            
2.9063222e-008  -5.8862728e-010            
3.1705333e-008  -4.2510572e-010            
3.4347444e-008  -2.1983315e-010            
3.6989555e-008  -7.0136395e-013            
3.9631666e-008  2.124812e-010            
4.2273777e-008  3.8845333e-010            
4.4915888e-008  5.4414662e-010            
4.7557999e-008  6.6208714e-010            
5.020011e-008  7.5491937e-010            
5.2842221e-008  8.2867305e-010            
5.5484332e-008  9.2122633e-010            
5.8126443e-008  1.0241886e-009            
6.0768555e-008  1.0757811e-009            
6.3410666e-008  1.0860924e-009            
6.6052777e-008  1.0739163e-009            
6.8694888e-008  1.0395617e-009            
7.1336999e-008  1.0278633e-009            
7.397911e-008  1.0250629e-009            
7.6621221e-008  9.8841489e-010            
7.9263332e-008  9.0220835e-010            
8.1905443e-008  7.7363007e-010            
8.4547554e-008  6.446797e-010            
8.7189665e-008  5.0754542e-010            
8.9831776e-008  3.3618714e-010            
9.2473887e-008  1.3759433e-010            
9.5115998e-008  -1.4917477e-011            
9.7758109e-008  -1.0307897e-010            
1.0040022e-007  -1.4093059e-010            
1.0304233e-007  -2.1068558e-010            
1.0568444e-007  -3.2178353e-010            
1.0832655e-007  -4.0490292e-010            
1.1096866e-007  -4.3744417e-010            
1.1361078e-007  -4.724218e-010            
1.1625289e-007  -5.1808666e-010            
1.18895e-007  -5.672752e-010            
1.2153711e-007  -5.9045177e-010            
1.2417922e-007  -5.8129239e-010            
1.2682133e-007  -5.4927568e-010            
1.2946344e-007  -5.0356629e-010            
1.3210555e-007  -4.6250241e-010            
1.3474766e-007  -4.229885e-010            
1.3738978e-007  -3.991425e-010            
1.4003189e-007  -3.8966691e-010            
1.42674e-007  -3.8487992e-010            
