# Supplementary material for: Assessment of sealing efficacy, radiopacity, and surface topography of a bioinspired polymer for perforation repair
Source: PeerJ. 2024 Apr 29;12:e17237. doi: 10.7717/peerj.17237 (PMC11064857; doi:10.7717/peerj.17237)
Supplement: Supplemental Information 4 [file peerj-12-17237-s004.zip › AFM data/3/1]

Profile 1             
x       y           
[m]     [m]         
0  -7.3340225e-010            
1.2060158e-008  -8.6857143e-010            
2.4120316e-008  -8.9042035e-010            
3.6180474e-008  -8.8375029e-010            
4.8240632e-008  -9.0154655e-010            
6.030079e-008  -8.9219006e-010            
7.2360948e-008  -8.7057748e-010            
8.4421106e-008  -8.3136844e-010            
9.6481264e-008  -8.6188166e-010            
1.0854142e-007  -9.8998091e-010            
1.2060158e-007  -1.0621869e-009            
1.3266174e-007  -1.0162938e-009            
1.447219e-007  -1.0181273e-009            
1.5678205e-007  -9.4371966e-010            
1.6884221e-007  -1.0407869e-009            
1.8090237e-007  -1.0378716e-009            
1.9296253e-007  -1.0072676e-009            
2.0502269e-007  -9.8324956e-010            
2.1708284e-007  -9.5527512e-010            
2.29143e-007  -7.2213742e-010            
2.4120316e-007  -3.1952501e-010            
2.5326332e-007  1.0337199e-010            
2.6532348e-007  5.2732381e-010            
2.7738363e-007  1.0913382e-009            
2.8944379e-007  1.5197195e-009            
3.0150395e-007  1.5885058e-009            
3.1356411e-007  1.5361523e-009            
3.2562427e-007  1.5511951e-009            
3.3768442e-007  1.5547443e-009            
3.4974458e-007  1.5940333e-009            
3.6180474e-007  1.6504137e-009            
3.738649e-007  1.6335031e-009            
3.8592506e-007  1.606711e-009            
3.9798521e-007  1.5833604e-009            
4.1004537e-007  1.5900112e-009            
4.2210553e-007  1.5478234e-009            
4.3416569e-007  1.5882984e-009            
4.4622585e-007  1.6489239e-009            
4.58286e-007  1.568522e-009            
4.7034616e-007  1.5291881e-009            
4.8240632e-007  1.5594236e-009            
4.9446648e-007  1.5119824e-009            
5.0652664e-007  1.5080547e-009            
5.185868e-007  1.6323228e-009            
5.3064695e-007  1.624327e-009            
5.4270711e-007  1.5720833e-009            
5.5476727e-007  1.3676004e-009            
5.6682743e-007  1.0012699e-009            
5.7888759e-007  4.3237223e-010            
5.9094774e-007  -6.1218818e-011            
6.030079e-007  -5.0898526e-010            
6.1506806e-007  -1.0816941e-009            
6.2712822e-007  -1.2891469e-009            
6.3918838e-007  -1.2936225e-009            
6.5124853e-007  -1.377309e-009            
6.6330869e-007  -1.3036447e-009            
6.7536885e-007  -1.3075877e-009            
6.8742901e-007  -1.3482217e-009            
6.9948917e-007  -1.507373e-009            
7.1154932e-007  -1.468711e-009            
7.2360948e-007  -1.2739275e-009            
7.3566964e-007  -1.2536103e-009            
7.477298e-007  -1.3238916e-009            
7.5978996e-007  -1.2384694e-009            
7.7185011e-007  -1.3541773e-009            
7.8391027e-007  -1.4008549e-009            
