# Supplementary material for: Assessment of sealing efficacy, radiopacity, and surface topography of a bioinspired polymer for perforation repair
Source: PeerJ. 2024 Apr 29;12:e17237. doi: 10.7717/peerj.17237 (PMC11064857; doi:10.7717/peerj.17237)
Supplement: Supplemental Information 4 [file peerj-12-17237-s004.zip › AFM data/3/2]

Profile 2             
x       y           
[m]     [m]         
0  -1.5249127e-009            
1.2060723e-008  -1.5204479e-009            
2.4121447e-008  -1.3334123e-009            
3.618217e-008  -1.3005566e-009            
4.8242893e-008  -1.3035459e-009            
6.0303617e-008  -1.366129e-009            
7.236434e-008  -1.4249077e-009            
8.4425063e-008  -1.4662234e-009            
9.6485787e-008  -1.4872117e-009            
1.0854651e-007  -1.4870792e-009            
1.2060723e-007  -1.4180417e-009            
1.3266796e-007  -1.3738102e-009            
1.4472868e-007  -1.2111968e-009            
1.567894e-007  -9.5874566e-010            
1.6885013e-007  -5.6991579e-010            
1.8091085e-007  -1.4190648e-010            
1.9297157e-007  1.9540411e-010            
2.050323e-007  7.2009411e-010            
2.1709302e-007  1.1708849e-009            
2.2915374e-007  1.4983564e-009            
2.4121447e-007  1.6552155e-009            
2.5327519e-007  1.6978244e-009            
2.6533591e-007  1.6566532e-009            
2.7739664e-007  1.6628045e-009            
2.8945736e-007  1.6192589e-009            
3.0151808e-007  1.4583653e-009            
3.1357881e-007  1.4308511e-009            
3.2563953e-007  1.4975572e-009            
3.3770025e-007  1.4692796e-009            
3.4976098e-007  1.3655386e-009            
3.618217e-007  1.3403788e-009            
3.7388242e-007  1.3214884e-009            
3.8594315e-007  1.2128234e-009            
3.9800387e-007  1.172748e-009            
4.1006459e-007  1.3757951e-009            
4.2212532e-007  1.5609066e-009            
4.3418604e-007  1.6527086e-009            
4.4624676e-007  1.6613141e-009            
4.5830749e-007  1.6388484e-009            
4.7036821e-007  1.4648003e-009            
4.8242893e-007  1.3555299e-009            
4.9448966e-007  1.2562884e-009            
5.0655038e-007  1.0619045e-009            
5.186111e-007  9.5939235e-010            
5.3067183e-007  7.7012402e-010            
5.4273255e-007  2.5476579e-010            
5.5479327e-007  -3.3415872e-010            
5.66854e-007  -8.4692893e-010            
5.7891472e-007  -1.1340581e-009            
5.9097544e-007  -1.2963879e-009            
6.0303617e-007  -1.274589e-009            
6.1509689e-007  -1.1803729e-009            
6.2715761e-007  -1.1262105e-009            
6.3921834e-007  -1.1468558e-009            
6.5127906e-007  -1.2255611e-009            
6.6333978e-007  -1.3196292e-009            
6.7540051e-007  -1.2779511e-009            
6.8746123e-007  -1.2837489e-009            
6.9952195e-007  -1.2452054e-009            
7.1158268e-007  -1.2453748e-009            
7.236434e-007  -1.1552593e-009            
7.3570412e-007  -1.0983738e-009            
7.4776485e-007  -1.079196e-009            
