# Supplementary material for: Assessment of sealing efficacy, radiopacity, and surface topography of a bioinspired polymer for perforation repair
Source: PeerJ. 2024 Apr 29;12:e17237. doi: 10.7717/peerj.17237 (PMC11064857; doi:10.7717/peerj.17237)
Supplement: Supplemental Information 4 [file peerj-12-17237-s004.zip › AFM data/3/3]

Profile 3             
x       y           
[m]     [m]         
0  -2.1443681e-009            
1.2054453e-008  -1.9833289e-009            
2.4108906e-008  -1.9793792e-009            
3.6163359e-008  -2.0339556e-009            
4.8217812e-008  -2.0559831e-009            
6.0272266e-008  -2.0087653e-009            
7.2326719e-008  -1.8995821e-009            
8.4381172e-008  -1.8516543e-009            
9.6435625e-008  -1.904806e-009            
1.0849008e-007  -1.9565771e-009            
1.2054453e-007  -1.9332438e-009            
1.3259898e-007  -1.6060391e-009            
1.4465344e-007  -1.0997949e-009            
1.5670789e-007  -7.8771429e-010            
1.6876234e-007  -4.4534757e-010            
1.808168e-007  1.2278557e-010            
1.9287125e-007  7.181264e-010            
2.049257e-007  1.118336e-009            
2.1698016e-007  1.1918402e-009            
2.2903461e-007  1.1062831e-009            
2.4108906e-007  1.1749488e-009            
2.5314352e-007  1.340722e-009            
2.6519797e-007  1.449032e-009            
2.7725242e-007  1.3438006e-009            
2.8930687e-007  1.2808488e-009            
3.0136133e-007  1.4295296e-009            
3.1341578e-007  1.6402437e-009            
3.2547023e-007  1.7954572e-009            
3.3752469e-007  1.6944234e-009            
3.4957914e-007  1.5631284e-009            
3.6163359e-007  1.6626975e-009            
3.7368805e-007  1.8483803e-009            
3.857425e-007  1.9171511e-009            
3.9779695e-007  1.914382e-009            
4.0985141e-007  1.8245148e-009            
4.2190586e-007  1.776007e-009            
4.3396031e-007  1.7818449e-009            
4.4601477e-007  1.7894415e-009            
4.5806922e-007  1.6516527e-009            
4.7012367e-007  1.5520374e-009            
4.8217812e-007  1.5451554e-009            
4.9423258e-007  1.6689976e-009            
5.0628703e-007  1.7522989e-009            
5.1834148e-007  1.6886714e-009            
5.3039594e-007  1.5438224e-009            
5.4245039e-007  1.4225154e-009            
5.5450484e-007  1.4347912e-009            
5.665593e-007  1.4086678e-009            
5.7861375e-007  9.6323224e-010            
5.906682e-007  1.6015823e-011            
6.0272266e-007  -8.012325e-010            
6.1477711e-007  -1.056219e-009            
6.2683156e-007  -1.0357893e-009            
6.3888602e-007  -1.0838579e-009            
6.5094047e-007  -1.2653217e-009            
6.6299492e-007  -1.3605367e-009            
6.7504937e-007  -1.2867174e-009            
6.8710383e-007  -1.120554e-009            
6.9915828e-007  -1.0799348e-009            
7.1121273e-007  -1.2062262e-009            
7.2326719e-007  -1.2144516e-009            
7.3532164e-007  -1.0821308e-009            
7.4737609e-007  -9.4221888e-010            
7.5943055e-007  -9.7781035e-010            
7.71485e-007  -1.1134741e-009            
7.8353945e-007  -1.1340366e-009            
7.9559391e-007  -1.0373159e-009            
8.0764836e-007  -9.5636466e-010            
8.1970281e-007  -9.0590956e-010            
8.3175727e-007  -9.2584094e-010            
8.4381172e-007  -1.0155476e-009            
8.5586617e-007  -9.6594769e-010            
8.6792062e-007  -8.7380536e-010            
