# Supplementary material for: Assessment of sealing efficacy, radiopacity, and surface topography of a bioinspired polymer for perforation repair
Source: PeerJ. 2024 Apr 29;12:e17237. doi: 10.7717/peerj.17237 (PMC11064857; doi:10.7717/peerj.17237)
Supplement: Supplemental Information 4 [file peerj-12-17237-s004.zip › AFM data/3/4]

Profile 4             
x       y           
[m]     [m]         
0  -8.3390639e-010            
1.2090065e-008  -8.810184e-010            
2.4180129e-008  -9.0039445e-010            
3.6270194e-008  -8.963974e-010            
4.8360258e-008  -8.5990938e-010            
6.0450323e-008  -7.467882e-010            
7.2540388e-008  -7.6626757e-010            
8.4630452e-008  -7.4376889e-010            
9.6720517e-008  -7.6657402e-010            
1.0881058e-007  -8.0004178e-010            
1.2090065e-007  -6.8141879e-010            
1.3299071e-007  -4.4068378e-010            
1.4508078e-007  4.6409225e-011            
1.5717084e-007  6.9504363e-010            
1.692609e-007  1.2408509e-009            
1.8135097e-007  1.7367785e-009            
1.9344103e-007  2.0188075e-009            
2.055311e-007  2.2370807e-009            
2.1762116e-007  2.3067023e-009            
2.2971123e-007  2.2527538e-009            
2.4180129e-007  2.1549241e-009            
2.5389136e-007  1.7686426e-009            
2.6598142e-007  1.1438757e-009            
2.7807149e-007  4.6342124e-010            
2.9016155e-007  -2.0277151e-010            
3.0225161e-007  -5.2594142e-010            
3.1434168e-007  -6.6464843e-010            
3.2643174e-007  -6.9954126e-010            
3.3852181e-007  -7.4448476e-010            
3.5061187e-007  -7.2184849e-010            
3.6270194e-007  -5.3249766e-010            
3.74792e-007  -4.1490152e-010            
3.8688207e-007  -3.9267324e-010            
3.9897213e-007  -4.5250422e-010            
4.110622e-007  -5.0207178e-010            
4.2315226e-007  -5.1761768e-010            
4.3524233e-007  -6.0508269e-010            
4.4733239e-007  -6.7963846e-010            
4.5942245e-007  -6.0743587e-010            
4.7151252e-007  -4.8446217e-010            
