# Supplementary material for: Assessment of sealing efficacy, radiopacity, and surface topography of a bioinspired polymer for perforation repair
Source: PeerJ. 2024 Apr 29;12:e17237. doi: 10.7717/peerj.17237 (PMC11064857; doi:10.7717/peerj.17237)
Supplement: Supplemental Information 4 [file peerj-12-17237-s004.zip › AFM data/3/5]

Profile 5             
x       y           
[m]     [m]         
0  -1.3586523e-009            
1.2054453e-008  -1.3777157e-009            
2.4108906e-008  -1.382049e-009            
3.6163359e-008  -1.3762104e-009            
4.8217813e-008  -1.5038068e-009            
6.0272266e-008  -1.4454721e-009            
7.2326719e-008  -1.3334308e-009            
8.4381172e-008  -1.389726e-009            
9.6435625e-008  -1.3882513e-009            
1.0849008e-007  -1.3615116e-009            
1.2054453e-007  -1.121887e-009            
1.3259898e-007  -6.8391166e-010            
1.4465344e-007  -6.5321195e-011            
1.5670789e-007  6.176236e-010            
1.6876234e-007  1.1929275e-009            
1.808168e-007  1.63378e-009            
1.9287125e-007  1.8505609e-009            
2.049257e-007  1.9543692e-009            
2.1698016e-007  2.0700486e-009            
2.2903461e-007  2.1870035e-009            
2.4108906e-007  2.2626327e-009            
2.5314352e-007  2.2402127e-009            
2.6519797e-007  2.2948863e-009            
2.7725242e-007  2.3282001e-009            
2.8930688e-007  2.2283008e-009            
3.0136133e-007  2.1277061e-009            
3.1341578e-007  2.0010466e-009            
3.2547023e-007  1.8369576e-009            
3.3752469e-007  1.4430046e-009            
3.4957914e-007  7.8078902e-010            
3.6163359e-007  2.844697e-011            
3.7368805e-007  -6.0893514e-010            
3.857425e-007  -1.0104239e-009            
3.9779695e-007  -1.09369e-009            
4.0985141e-007  -1.1943364e-009            
4.2190586e-007  -1.1578134e-009            
4.3396031e-007  -1.1912846e-009            
4.4601477e-007  -1.1635229e-009            
4.5806922e-007  -1.090652e-009            
4.7012367e-007  -1.0614061e-009            
4.8217813e-007  -1.1426528e-009            
4.9423258e-007  -1.1626446e-009            
5.0628703e-007  -1.1755427e-009            
5.1834148e-007  -1.1257142e-009            
5.3039594e-007  -1.1119321e-009            
